# Supplementary material for: Diversity of attachment systems in heelwalkers (Mantophasmatodea) – highly specialized, but uniform
Source: BMC Ecol Evol. 2024 Oct 25;24:130. doi: 10.1186/s12862-024-02319-x (PMC11515392; doi:10.1186/s12862-024-02319-x)
Supplement: Supplementary file 1 — Supplementary Material 1 [file 12862_2024_2319_MOESM1_ESM.xlsx]

## Sheet: Species list results
genus	species	f/m	arolium acanthae density (min-max) [µm]	arolium acanthae density [cat.]	aspect ratio arolium acanthae (min-max)	spatulate setae on euplantula (y/n)	bodl (min-max) [mm]
Karoophasma	biedouwense	f	5-15	wide	≤1:4	n	13,0-19,4
Karoophasma	biedouwense	m	3-6	narrow	≤1:4	n	11,3-15,6
Karoophasma	botterkloofense	f	3-9	narrow	≤1:6	n	11,3-15,6
Karoophasma	botterkloofense	m	5-10	wide	≤1:3	n	9,1-12,5
Hemilobophasma	montaguense	m	5-10	wide	≤1:5	n	13.1
Austrophasma	rawsonvillense	f	5-10	wide	≤1:4	n	9,1-21,1
Austrophasma	gansbaaiense	f	5-15	wide	≤1:6	n	16,2-21,1
Austrophasma	gansbaaiense	m	5-15	wide	≤1:6	n	13.1
Namaquaphasma	ookiepense	f	5-10	wide	≤1:4	n	13,1-19,3
Viridiphasma	clanwilliamense	f	5-15	wide	≤1:3	y	14,0-16,0
Viridiphasma	clanwilliamense	m	5-10	wide	≤1:3	y	11,2-14,0
Sclerophasma	paresisense	f	3-6	narrow	≤1:5	y	16,8-20,5
Sclerophasma	paresisense	m	3-6	narrow	≤1:4	y	16,6-19,8
Mantophasma	kudubergense	f	3-6	narrow	≤1:5	y	16,3-21,3
Mantophasma	zephyra	f	3-6	narrow	≤1:5	y	19,7-23,6
Tyrannophasma	gladiator	f	3-6	narrow	≤1:5	y	18.5
Tyrannophasma	gladiator	m	3-6	narrow	≤1:5	y	26

## Sheet: list body lengths
genus	species	f/m	body lenght [mm]	source
Karoophasma	biedouwense	f	15.3	Klass et al. 2003
Karoophasma	biedouwense	f	19.4	Klass et al. 2003
Karoophasma	biedouwense	f	17	Klass et al. 2003
Karoophasma	biedouwense	f	17.6	Klass et al. 2003
Karoophasma	biedouwense	f	15.3	Klass et al. 2003
Karoophasma	biedouwense	f	17.3	Klass et al. 2003
Karoophasma	biedouwense	f	17.8	Klass et al. 2003
Karoophasma	biedouwense	f	17.1	Klass et al. 2003
Karoophasma	biedouwense	f	15.5	THB
Karoophasma	biedouwense	f	16.5	THB
Karoophasma	biedouwense	f	15	THB
Karoophasma	biedouwense	f	14.8	THB
Karoophasma	biedouwense	f	15	MJBE
Karoophasma	biedouwense	f	14	MJBE
Karoophasma	biedouwense	f	17	MJBE
Karoophasma	biedouwense	f	13	MJBE
Karoophasma	biedouwense	f	17.5	MJBE
Karoophasma	biedouwense	m	13.6	Klass et al. 2003
Karoophasma	biedouwense	m	15.6	Klass et al. 2003
Karoophasma	biedouwense	m	14.2	Klass et al. 2003
Karoophasma	biedouwense	m	15.4	Klass et al. 2003
Karoophasma	biedouwense	m	12	Klass et al. 2003
Karoophasma	biedouwense	m	15.6	Klass et al. 2003
Karoophasma	biedouwense	m	13.5	THB
Karoophasma	biedouwense	m	11.9	THB
Karoophasma	biedouwense	m	12.9	THB
Karoophasma	biedouwense	m	11.9	THB
Karoophasma	biedouwense	m	11.5	MJBE
Karoophasma	biedouwense	m	12.3	MJBE
Karoophasma	biedouwense	m	11.3	MJBE
Karoophasma	biedouwense	m	11.9	MJBE
Karoophasma	biedouwense	m	12.5	MJBE
Karoophasma	botterkloofense	f	14	THB
Karoophasma	botterkloofense	f	13.784	MJBE
Karoophasma	botterkloofense	f	12.631	MJBE
Karoophasma	botterkloofense	f	12.46	MJBE
Karoophasma	botterkloofense	m	12	THB
Karoophasma	botterkloofense	m	9.2	MJBE
Karoophasma	botterkloofense	m	9.1	MJBE
Karoophasma	botterkloofense	m	12.5	Klass et al. 2003
Hemilobophasma	montaguense	m	13.1	THB
Austrophasma	rawsonvillense	f	13.2	Klass et al. 2003
Austrophasma	rawsonvillense	f	16.2	Klass et al. 2003
Austrophasma	rawsonvillense	f	21.1	THB
Austrophasma	rawsonvillense	f	19	THB
Austrophasma	gansbaaiense	f	16.9	Klass et al. 2003
Austrophasma	gansbaaiense	f	18.2	THB
Austrophasma	gansbaaiense	m	13.1	THB
Namaquaphasma	ookiepense	f	16.7	Klass et al. 2003
Namaquaphasma	ookiepense	f	16.9	Klass et al. 2003
Namaquaphasma	ookiepense	f	19.3	THB
Viridiphasma	clanwilliamense	f	14	THB
Viridiphasma	clanwilliamense	f	15	THB
Viridiphasma	clanwilliamense	f	15.8	Eberhard et al. 2011
Viridiphasma	clanwilliamense	f	16	Eberhard et al. 2011
Viridiphasma	clanwilliamense	f	14.8	Eberhard et al. 2011
Viridiphasma	clanwilliamense	f	15	Eberhard et al. 2011
Viridiphasma	clanwilliamense	f	16	Eberhard et al. 2011
Viridiphasma	clanwilliamense	m	12.9	THB
Viridiphasma	clanwilliamense	m	14	THB
Viridiphasma	clanwilliamense	m	11.5	Eberhard et al. 2011
Viridiphasma	clanwilliamense	m	11.2	Eberhard et al. 2011
Viridiphasma	clanwilliamense	m	11.4	Eberhard et al. 2011
Viridiphasma	clanwilliamense	m	11.6	Eberhard et al. 2011
Viridiphasma	clanwilliamense	m	11.2	Eberhard et al. 2011
Sclerophasma	paresisense	f	16.8	Klass et al. 2003
Sclerophasma	paresisense	f	20.5	THB
Sclerophasma	paresisense	m	16.6	Klass et al. 2003
Sclerophasma	paresisense	m	19.8	THB
Mantophasma	kudubergense	f	16.3	Zompro & Adis 2002
Mantophasma	kudubergense	f	21.3	Zompro & Adis 2002
Mantophasma	zephyra	f	22.5	Klass et al. 2003
Mantophasma	zephyra	f	19.7	Zompro et al. 2003
Mantophasma	zephyra	f	23.6	Zompro & Adis 2002
Tyrannophasma	gladiator	f	18.5	THB
Tyrannophasma	gladiator	m	26	THB
